# Supplementary material for: Madagascar Leaf-Tail Geckos (Uroplatus spp.) Share Independently Evolved Differentiated ZZ/ZW Sex Chromosomes
Source: Cells. 2023 Jan 9;12(2):260. doi: 10.3390/cells12020260 (PMC9856856; doi:10.3390/cells12020260)
Supplement: Supplementary file 1 [file cells-12-00260-s001.zip]

Archive with 3 entries (3 files):
- Table S1.xlsx
- Table S2 URHE_genome_coverage.xlsx
- Table S3.xlsx
