# Supplementary material for: Madagascar Leaf-Tail Geckos (Uroplatus spp.) Share Independently Evolved Differentiated ZZ/ZW Sex Chromosomes
Source: Cells. 2023 Jan 9;12(2):260. doi: 10.3390/cells12020260 (PMC9856856; doi:10.3390/cells12020260)
Supplement: Supplementary file 1 [file cells-12-00260-s001.zip › Table S1.xlsx]

## Sheet: Φύλλο1
Command	Value
Fine Tuning	Iterate up to 5 times
Map multiple best matches	To all
Minimum overlap	50 bp
Minimum overlap identity	0.7
Word length	15
Index word length	15
Maximum mismatches per read	0.3
Maximum Ambiguity	4
