# Supplementary material for: Madagascar Leaf-Tail Geckos (Uroplatus spp.) Share Independently Evolved Differentiated ZZ/ZW Sex Chromosomes
Source: Cells. 2023 Jan 9;12(2):260. doi: 10.3390/cells12020260 (PMC9856856; doi:10.3390/cells12020260)
Supplement: Supplementary file 1 [file cells-12-00260-s001.zip › Table S3.xlsx]

## Sheet: Sheet1
	Gene symbol	Gene full name	Position in GGA	Primer name	Forward primer	Reverse primer	Underwoodisaurus milii	Saltuarius cornutus	Coleonyx elegans	Cnemapsis psychedelica	Ebenavia inunguis	Paroedura oviceps	Paroedura androyensis	Paroedura vazimba	Paroedura ibityensis	Uroplatus phantasticus	Uroplatus alluaudi	Uroplatus lineatus	Uroplatus henkeli	Uroplatus sikorae
	mecom	MDS1 and EVI1 complex locus	9	mecom_5	AGGAGATTTTGTGAGGGCAAGA	GCTGTTGGAAAGGTAAGACCAG	normalization	normalization	normalization	normalization	normalization	normalization	normalization	normalization	normalization	normalization	normalization	normalization	normalization	normalization
	noct	nocturnin	4	noct_5	CTTGGGGAAGGCAAAGACAA	GACTAAGGAGTGGCTGAAAGGT	0.87	0.97	0.84	0.97	-	1.26	1.06	-	0.75	0.84	-	1.26	1.6	1.34
	rag1	recombination activating 1	5	umi_rag1_4	CTGCAACATTTGGTTGATGACTAC	CAGACACCAGGGCGGAA	1.06	0.93	1.66	1	1.2	0.78	1.22	1.08	0.91	1.21	-	1.09	0.9	0.98
	cdc73	cell division cycle 73	8	cdc73_1	AGGTCCACTATCAAGACGGATTT	TTGTCCTCCACACCCTTTCC	-	0.93	0.88	1.03	1.16	0.92	1.24	0.98	0.95	0.69	1.34	0.84	0.55	0.37
	eps15	epidermal growth factor receptor pathway substrate 15	8	eps15_1	AGGATGAAGTAAAAAGGGAGAGCA	CGGCACATTTCTGTCTGATGG	0.94	1.48	-	0.97	1.2	0.96	1.16	0.82	0.88	0.58	0.58	0.55	0.52	0.4
	hectd3	HECT domain E3 ubiquitin protein ligase 3	8	hectd3_1	CCGCCTTCGGGGCATAAA	CGGTAGAGCACATCAGGGTC	-	1.02	-	0.94	0.99	0.79	1.39	1.27	1.15	0.46	0.5	0.4	0.38	0.32
	lrrc41	leucine rich repeat containing 41	8	lrrc41_2	CCTTTATGACTTTGTTTTTGCCGTT	ATGGCTTGCTGTTTTCAGGG	-	-	-	1.12	1.01	0.97	-	0.84	0.83	0.52	0.99	0.49	0.46	0.35
	znf326	zinc finger protein 326	8	znf326_4	TCTGCTTCCAAATCCACTGTC	GCACCTTACTCACGCACAAA	1.06	1.06	1.04	1.38	0.87	0.84	1.07	0.82	0.87	1	0.93	0.58	1.27	0.54
	arfgef2	ADP ribosylation factor guanine nucleotide exchange factor 2	20	arfgef2_1	ACTGTGTCAGGGTCTCCAAAG	GGCTTCTGCTCTCCATTTTCTG	-	-	1.25	1.05	1.12	0.71	1.16	0.86	0.87	1.01	0.66	0.73	0.99	0.52
	rpn2	ribophorin II	20	rpn2_2	TGGGCAAGAAGTGGTGTTTGT	ATTCCAGAGGATTGGGTTTTCCA	0.9	1.06	0.83	1.1	0.92	0.92	1.2	0.86	0.95	1.05	1.12	0.52	0.66	0.5
	bsg	basigin	28	bsg_2	ATAAAGTCGCCCCTGTCTCAA	GGAGTGCTGCTTGTAGGTG	1	1.01	-	1.16	1.09	0.9	1.11	0.95	0.96	0.66	0.46	0.57	0.65	0.42
	dot1l	DOT1 like histone lysine methyltransferase	28	dot1l_4	CCTGCCACGGGAACCATAAA	ACGATTTGCGTTTGGGCGA	-	-	-	1	0.99	1.18	1.09	0.93	1.09	0.5	0.48	0.5	0.51	0.35
